# Supplementary material for: An examination of the association between infant non-nutritive suck and developmental outcomes at 12 months
Source: PLoS One. 2024 Feb 5;19(2):e0298016. doi: 10.1371/journal.pone.0298016 (PMC10843074; doi:10.1371/journal.pone.0298016)
Supplement: S1 Dataset — This data file contains the NNS and DP-3 values underlying the findings described in the manuscript. Demographic data are kept confidential because the study uses personal data from minors. (XLSX) [file pone.0298016.s003.xlsx]

## Sheet: Sheet1
Participant ID_3month	NNS Duration	NNS Frequency	NNS Amplitude	NNS Burst Amount	NNS Cycles/Burst	NNS Cycles/Minute	Participant ID_12mo	Physical	Adaptive Behavior	Social-Emotional	Cognitive	Communication	Sum of Standard Scores	General Development Score
1	2.6537	2.4525	8.5473	2.5	6.6667	15.5	1	110	129	107	113	97	556	116
2	4.0081	2.5452	17.7013	3.5	9.95	38.5	2	121	102	114	96	97	530	109
3	7.0874	1.9734	18.3886	5.5	13.5536	70.5	3	93	94	109	90	100	486	96
4	5.8879	2.3967	13.4246	5	13.625	67.5	4	93	71	107	96	97	464	90
5	0.9845	2.5355	1.361	1.5	2.5	4	5	93	95	95	96	90	469	91
6	4.0384	1.3576	14.794	5	5.6	28	6	100	95	107	75	97	474	93
7	7.8639	2.2174	17.7107	5.5	17.4167	96	7	93	85	107	96	90	471	92
8	11.8502	2.2861	10.1973	3	27.1667	81.5	8	57	102	107	96	106	468	91
9	3.2934	2.0851	16.512	7	6.5714	46	9	117	118	114	106	97	552	115
10	3.297	2.182	11.5455	2.5	6.1667	15	10	103	103	109	99	93	507	102
11	2.0303	2.3899	20.7203	2.5	4.875	10.5	11	100	118	118	96	90	522	106
12	3.5583	2.0871	19.5911	4.5	7.375	33.5	12	93	102	107	96	97	495	99
13	6.6677	2.1584	25.5092	6	14.3333	86	13	110	102	95	87	83	477	94
14	2.6995	1.3068	17.7257	2	3.75	7.5	14	93	85	103	96	83	460	89
15	3.1125	2.2873	13.0108	6.5	6.8452	44.5	15	67	85	103	96	83	434	82
16	2.8816	2.3894	4.0015	5	4.5	18	16	117	118	130	130	128	623	135
17	11.9712	2.0491	10.0964	4.5	24.025	109.5	17	100	95	107	75	90	467	66
18	1.0305	1.5188	7.3087	1	2	2	18	100	102	103	96	90	491	98
19	3.4062	1.817	13.3622	2.5	6.3333	16	19	117	85	107	113	97	519	105
20	4.4426	1.8138	23.3618	6.5	8.1786	53	20	110	102	95	118	90	515	104
21	1.1447	2.323	1.1948	1.5	2.75	4	21	105	76	103	106	97	487	96
22	9.4878	1.7672	3.6476	1.5	16.25	22.5	22	111	94	116	82	93	496	99
23	7.2801	2.0513	19.372	8	13.8846	90.5	23	93	76	82	66	51	368	63
24	4.7856	1.9173	25.2499	4.5	9.25	53.5	24	111	103	109	99	107	529	108
25	3.0262	2.4458	4.7238	3.5	6.9167	25	25	83	95	103	75	76	432	81
26	3.7443	1.9907	23.6317	2	6	9	26	105	102	114	87	97	505	102
27	8.7851	2.0322	28.0329	5	17.8571	73	27	100	85	95	96	106	482	95
28	0.9438	2.7517	4.9454	1.5	2.5	3.5	28	117	85	107	96	90	495	99
29	1.2607	1.484	5.4231	2	2	4	29	105	102	114	96	97	514	104
30	4.411	2.0593	3.7701	3	9	26	30	100	85	107	106	97	495	99
31	8.7563	2.0204	3.5691	3	17.625	51	31	93	85	82	66	83	409	75
32	3.1966	1.1923	3.4544	3	4.125	14	32	93	85	103	96	76	453	87
33	3.7295	2.2384	3.0786	9.5	8.2898	76	33	100	85	114	87	83	469	91
34	3.4648	2.2579	4.2438	4.5	7.5833	31	34	100	95	95	96	90	476	93
35	1.8596	2.1667	2.2076	8.5	4.0786	33.5	35	100	95	114	69	90	468	91
36	1.6307	1.4628	14.0346	1.5	2.5	3.5	36	110	118	114	118	126	586	124
37	1.537	1.2899	14.9075	1	2	2	37	110	110	114	96	97	527	108
38	7.1699	2.0419	14.0677	5.5	15.0167	79.5	38	110	95	82	66	83	436	82
39	1.922	1.77	3.9946	2.5	3.5	8.5	39	100	76	103	96	90	465	90
40	7.578	2.2699	15.1353	4	17.2667	66	40	100	95	95	75	97	462	89
41	3.9976	2.5197	11.5887	4	10	40	41	110	85	107	96	97	495	99
42	3.2829	1.8128	8.2714	6	6.1875	33	42	67	95	95	87	97	441	84
43	5.0492	2.4019	13.6505	8	11.8125	94.5	43	100	102	95	96	121	514	104
44	2.6885	1.8405	17.8458	3.5	5.35	17	44	110	95	86	96	97	484	96
45	5.4904	1.9166	18.5506	7.5	10.2222	73	45	100	95	95	87	76	453	87
46	18.6233	1.7748	14.3277	3	32.6667	98	46	105	95	118	75	97	490	97
47	5.8868	2.1029	23.684	4	11.8	44	47	105	95	107	96	76	479	94
48	1.4447	1.4564	23.1561	2.5	2.25	5.5	48	93	85	107	87	90	462	89
49	1.97	1.7238	8.4157	1.5	3.5	5.5	49	100	102	114	106	90	512	103
50	4.5382	2.0326	26.7482	3	9.125	29.5	50	117	110	107	96	106	536	110
51	3.6512	1.9932	15.002	6	7.1714	43	51	110	118	107	106	97	538	111
52	3.747	1.6958	3.8852	1	6	6	52	105	85	103	75	90	458	88
53	5.0121	1.7548	19.7017	9	9.0556	81.5	53	103	94	109	99	93	498	100
54	2.3822	1.7124	12.5722	2.5	4.25	11	54	105	102	114	106	97	524	107
55	2.9815	2.2607	16.3775	4.5	6.875	31.5	55	110	85	103	96	90	484	96
56	1.0265	2.3298	21.0911	2.5	2.6667	6.5	56	110	102	103	113	115	543	112
57	7.4332	2.414	13.6628	5	17.625	85	57	57	85	95	54	83	374	65
58	3.3541	1.8221	21.928	9	6.2917	55.5	58	110	85	103	113	90	501	100
59	1.3836	2.1958	7.9688	8	3	24	59	100	110	86	96	126	518	105
60	3.9928	1.9172	27.4209	9.5	7.6222	72.5	60	77	94	101	107	93	472	92
61	8.3002	2.5877	8.9918	5	20.9	104.5	61	121	95	114	106	97	533	109
62	5.3667	2.0337	25.6065	4.5	10.925	49.5	62	111	103	109	114	100	537	110
63	7.9958	2.3745	16.1966	4	17.4333	71.5	63	100	85	95	75	83	438	83
64	9.5381	2.2677	12.2138	3.5	20.9583	70	64	93	95	103	87	106	484	96
65	5.7519	2.3757	12.2512	5	13.3	66.5	65	93	110	114	106	97	520	106
66	4.7009	1.6118	23.6218	9.5	7.6023	70.5	66	93	95	114	87	97	486	96
67	4.8282	2.4401	12.0847	4.5	10.9167	52	67	93	76	103	66	83	421	78
